# Supplementary material for: Canine oral squamous cell carcinoma as a spontaneous, translational model for radiation and immunology research
Source: Front Oncol. 2023 Jan 9;12:1033704. doi: 10.3389/fonc.2022.1033704 (PMC9868558; doi:10.3389/fonc.2022.1033704)
Supplement: Supplementary file 3 [file Table_3.xlsx]

## Sheet: Table S3
	IHC Marker	CD3		CD204		Fox P3		CD79a		CD3:CD204
		Pearson r	P value	Pearson r	P value	Pearson r	P value	Pearson r	P value	Pearson r	P value
	Gene Name
	BCL6	-0.3757	0.0286	-0.4271	0.0118	-0.2492	0.1841	-0.2158	0.261	0.1343	0.4491
	CCL2	0.0861	0.6283	-0.09675	0.5862	-0.1732	0.3601	-0.08725	0.6527	0.2005	0.2555
	CD27	0.6267	<0.0001	-0.01675	0.9251	0.1616	0.3936	0.09758	0.6146	0.6333	<0.0001
	CD274	0.3555	0.0391	0.1567	0.376	0.2057	0.2756	0.1162	0.5485	0.1649	0.3513
	CD28	0.5964	0.0002	-0.03114	0.8612	0.1522	0.4219	0.1643	0.3945	0.6212	<0.0001
	CD3e	0.5654	0.0005	-0.08434	0.6353	0.06524	0.732	0.0817	0.6735	0.6529	<0.0001
	CD40	0.3817	0.0259	-0.08287	0.6413	0.03664	0.8476	0.1852	0.3363	0.4713	0.0049
	CD70	-0.2532	0.1485	-0.174	0.325	-0.2578	0.169	-0.3609	0.0545	-0.04495	0.8007
	CD8a	0.4265	0.0119	-0.1701	0.3362	-0.01695	0.9292	-0.006002	0.9754	0.6169	0.0001
	CLEC4C	0.2579	0.1408	0.07289	0.682	0.1601	0.398	-0.1424	0.4611	0.1661	0.3478
	CTLA4	0.509	0.0021	-0.09972	0.5747	0.2062	0.2742	0.1421	0.4621	0.6157	0.0001
	CXCL2	0.4085	0.0165	0.1942	0.2711	0.09188	0.6292	0.1505	0.4357	0.1732	0.3274
	FOXP3	0.4045	0.0177	-0.2463	0.1603	0.04079	0.8306	0.0451	0.8163	0.6855	<0.0001
	GATA3	0.3804	0.0265	-0.126	0.4777	0.01275	0.9467	-0.133	0.4917	0.5197	0.0016
	GPR146	0.1996	0.2578	-0.3243	0.0613	0.05174	0.786	-0.05483	0.7775	0.5763	0.0004
	GZMA	0.4962	0.0028	0.1235	0.4865	0.177	0.3494	0.2467	0.197	0.3405	0.0488
	GZMB	0.5715	0.0004	0.09552	0.591	0.1484	0.4337	0.1547	0.4231	0.4469	0.008
	HLA-A	0.1456	0.4114	-0.3454	0.0454	-0.1409	0.4576	0.08809	0.6496	0.5482	0.0008
	ICOS	0.6444	<0.0001	0.06736	0.7051	0.2346	0.2122	0.2897	0.1274	0.5518	0.0007
	ICOSLG	-0.1745	0.3235	-0.5967	0.0002	-0.4041	0.0268	-0.2694	0.1577	0.5308	0.0012
	IFNg	0.1373	0.4386	-0.2376	0.176	0.03526	0.8533	0.05182	0.7895	0.4135	0.0151
	IL 18	0.1834	0.299	0.1942	0.2711	0.07953	0.6761	-0.2045	0.2874	-0.04757	0.7893
	IL10	0.1884	0.286	-0.0991	0.5771	0.175	0.3551	0.007898	0.9676	0.2997	0.0851
	IL12	0.02916	0.87	-0.03616	0.8391	-0.05979	0.7536	-0.3215	0.089	0.07044	0.6922
	IL2	0.04047	0.8202	-0.2995	0.0853	0.08374	0.66	0.06677	0.7307	0.3901	0.0226
	IL6	-0.3692	0.0316	-0.3868	0.0238	-0.07719	0.6852	-0.07028	0.7171	0.09448	0.5951
	IL8	-0.02719	0.8787	0.1472	0.4061	0.1974	0.2956	0.09985	0.6063	-0.1992	0.2586
	KDM6B	-0.3756	0.0286	-0.4394	0.0093	-0.3384	0.0674	-0.573	0.0012	0.1476	0.4049
	LAG3	0.3972	0.02	-0.04822	0.7865	0.2175	0.2483	0.1812	0.3469	0.4444	0.0085
	MX1	0.1595	0.3677	0.09152	0.6067	-0.006894	0.9712	-0.2378	0.2141	0.04886	0.7838
	NCR1	0.3682	0.0322	0.08465	0.6341	0.1099	0.5631	0.02559	0.8952	0.2603	0.137
	OX40	-0.04283	0.8099	-0.1405	0.4279	-0.2037	0.2803	-0.1682	0.3831	0.125	0.481
	PD-1	0.2818	0.1064	-0.3722	0.0302	-0.1475	0.4366	0.01367	0.9439	0.7123	<0.0001
	PD-L1	0.1338	0.4504	-0.2206	0.2098	-0.006061	0.9746	0.04428	0.8196	0.3914	0.0221
	PDCD1LG2	0.3583	0.0374	0.05048	0.7768	0.1572	0.4069	0.268	0.1599	0.2927	0.093
	PRF1	0.5992	0.0002	0.1438	0.4171	0.3343	0.071	0.1351	0.4847	0.4173	0.0141
	Pax5	0.04429	0.8036	-0.5043	0.0024	-0.08384	0.6596	-0.07382	0.7035	0.636	<0.0001
	RORC	-0.1171	0.5096	-0.4714	0.0049	-0.2478	0.1867	-0.01908	0.9217	0.44	0.0092
	SELP	-0.2424	0.1673	-0.1852	0.2945	0.09164	0.6301	0.004337	0.9822	-0.01861	0.9168
	TBX	0.5375	0.001	-0.05298	0.766	0.1174	0.5368	0.1632	0.3976	0.5888	0.0002
	TGFb	-0.1584	0.371	-0.075	0.6734	0.01725	0.9279	-0.1838	0.34	-0.06654	0.7085
	TNF	0.5181	0.0017	0.0486	0.7849	0.1542	0.4159	0.1227	0.526	0.4501	0.0076
	TNFSF10	0.5306	0.0012	0.4177	0.014	0.3601	0.0506	0.2395	0.2107	0.02996	0.8664
	TNFSF14	0.222	0.207	-0.2408	0.1701	0.09903	0.6026	-0.02923	0.8803	0.4995	0.0026
